# Supplementary material for: Crystal Structure of H227A Mutant of Arginine Kinase in Daphnia magna Suggests the Importance of Its Stability
Source: Molecules. 2022 Jan 28;27(3):884. doi: 10.3390/molecules27030884 (PMC8839106; doi:10.3390/molecules27030884)
Supplement: Supplementary file 1 [file molecules-27-00884-s001.zip]

Archive with 1 entries (1 files):
- molecules-1553965-supplementary.pdf
